# Supplementary material for: Mirabegron displays anticancer effects by globally browning adipose tissues
Source: Nat Commun. 2023 Nov 22;14:7610. doi: 10.1038/s41467-023-43350-8 (PMC10665320; doi:10.1038/s41467-023-43350-8)
Supplement: Supplementary file 4 — Source Data [file 41467_2023_43350_MOESM4_ESM.xlsx]

## Sheet: Fig.1a
Figure1a
Caliper measurements of PDAC (cm) were done throughout the experiments, then calculating the tumor volume with the formula on the main text.
P-value of Vehicle vs Mirabegron analysed by a unpaired t test with tumor voulme on Day 32
PDAC
Day	Vehicle								Mirabegron
14	0.2011	0.199	0.188	0.212	0.231	0.198	0.218	0.225	0.178	0.18	0.1888	0.169	0.188	0.192	0.199	0.185
16	0.225	0.21	0.201	0.232	0.215	0.221	0.235	0.247	0.2001	0.2004	0.1987	0.195	0.203	0.201	0.21	0.218
18	0.25	0.3098	0.2114	0.295	0.301	0.288	0.289	0.311	0.2102	0.218	0.2089	0.233	0.241	0.235	0.251	0.234
20	0.298	0.41	0.25	0.313	0.312	0.311	0.323	0.421	0.24	0.25	0.25	0.244	0.258	0.252	0.298	0.245
22	0.352	0.55	0.32	0.402	0.435	0.442	0.402	0.432	0.32	0.32	0.288	0.33	0.312	0.298	0.271	0.322
24	0.384	0.5265	0.352	0.412	0.511	0.513	0.498	0.532	0.288	0.4455	0.32	0.412	0.433	0.398	0.389	0.399
26	0.65	0.5	0.486	0.715	0.612	0.709	0.697	0.688	0.18	0.288	0.405	0.512	0.509	0.488	0.521	0.508
28	0.7	0.847	0.55	0.832	0.87	0.881	0.809	0.83	0.6	0.32	0.256	0.612	0.611	0.535	0.632	0.511
30	1.008	1.2675	1.089	1.112	1.341	1.198	1.105	1.349	0.55	0.32	0.384	0.632	0.591	0.611	0.674	0.706
32	1.862	2.304	1.2675	1.65	1.69	1.531	1.432	1.57	0.55	0.486	0.7865	0.721	0.69	0.732	0.812	0.833
	Unpaired t test
	P value			<0.0001
	P value summary			****
	Significantly different (P < 0.05)?			Yes
	One- or two-tailed P value?			Two-tailed
	t, df			t=8.075, df=14

## Sheet: Fig.1b
Figure1b
DAY	Vehicle	Mirabegron
33	1
31	1							Comparison of Survival Curves
32	1
32	1							Log-rank (Mantel-Cox) test
32	1							Chi square	21.2
35	1							df	1
36	1							P value	<0.0001
37	1							P value summary	****
38	1							Are the survival curves sig different?	Yes
38	1
52		1						Gehan-Breslow-Wilcoxon test
52		1						Chi square	17.97
52		1						df	1
53		1						P value	<0.0001
54		1						P value summary	****
55		1						Are the survival curves sig different?	Yes
55		1
55		1						Median survival
59		1						Vehicle	34
59		1						Mirabegron	54.5
								Ratio (and its reciprocal)	0.6239	1.603
								95% CI of ratio	0.2597 to 1.499	0.6672 to 3.851
								Hazard Ratio (Mantel-Haenszel)	A/B	B/A
								Ratio (and its reciprocal)	25.83	0.03872
								95% CI of ratio	6.471 to 103.1	0.009702 to 0.1545
								Hazard Ratio (logrank)	A/B	B/A
								Ratio (and its reciprocal)	4.748	0.2106
								95% CI of ratio	1.494 to 15.09	0.06627 to 0.6692

## Sheet: Fig.1c
	Figure1c
	Data1			Data2			Data3
mouse CRC	KI67			apoptotic			CA9
	Vehicle	Mirabegron		Vehicle	Mirabegron		Vehicle	Mirabegron
	51.19	28.91		5.12	12.12		80.3658	20.5132
	50.68	28.755		3.96	5.2		78.2619	17.3348
	47.935	34.91		8.12	3.65		76.2607	16.3159
	53.545	30.135		10.12	4.45		79.2601	19.515
	33.7	32.985		6.22	4.66		80.2092	25.7842
	48.55	35.265		5.12	5.07		83.2602	23.8433
	48.97	32.54		3.42	6.12		86.6174	25.4863
	46.625	31.995		4.05	3.52		79.4916	23.7547
	Unpaired t test			Unpaired t test			Unpaired t test
	P value	<0.0001		P value	0.8972		P value	<0.0001
	P value summary	****		P value summary	ns		P value summary	****
	Significantly different (P < 0.05)?	Yes		Significantly different (P < 0.05)?	No		Significantly different (P < 0.05)?	Yes
	One- or two-tailed P value?	Two-tailed		One- or two-tailed P value?	Two-tailed		One- or two-tailed P value?	Two-tailed
	t, df	t=6.804, df=14		t, df	t=0.1315, df=14		t, df	t=34.35, df=14

## Sheet: Fig.1d
Figure1d
Data1			Data2			Data3			Data4
liver weight			KI67			apoptotic			CA9
Vehicle	Mirabegron		Vehicle	Mirabegron		Vehicle	Mirabegron		Vehicle	Mirabegron
4.0891	2.6462		85.832	29.52		5.12	2.64		88.8233	16.4401
3.216	2.7653		83.584	12.672		4.09	5.64		87.9352	26.0802
2.8864	2.5031		95.84	12.552		6.78	5.78		86.5257	25.0757
4.9073	2.3529		73.752	9.576		11.24	10.21		73.7094	26.0005
4.8997	1.8627		87.424	17.088		6.77	12.12		77.1263	20.0498
2.791	1.5611		85.52	12.576		7.81	9.42		81.8645	24.0508
3.5953	1.2266		60.816	15.432		8.02	3.34		87.4133	22.7123
4.7291	1.825		97.152	12.768		1.34	4.15		75.2589	24.55
Unpaired t test			Unpaired t test			Unpaired t test			Unpaired t test
P value	0.0003		P value	<0.0001		P value	0.8715		P value	<0.0001
P value summary	***		P value summary	****		P value summary	ns		P value summary	****
Significantly different (P < 0.05)?	Yes		Significantly different (P < 0.05)?	Yes		Significantly different (P < 0.05)?	No		Significantly different (P < 0.05)?	Yes
One- or two-tailed P value?	Two-tailed		One- or two-tailed P value?	Two-tailed		One- or two-tailed P value?	Two-tailed		One- or two-tailed P value?	Two-tailed
t, df	t=4.842, df=14		t, df	t=14.55, df=14		t, df	t=0.1648, df=14		t, df	t=23.80, df=14

## Sheet: Fig.1e
Figure1e
DAY	Vehicle	Mirabegron			Comparison of Survival Curves
30	1
30	1				Log-rank (Mantel-Cox) test
31	1				Chi square	20.95
33	1				df	1
33	1				P value	<0.0001
34	1				P value summary	****
34	1				Are the survival curves sig different?	Yes
35	1
37	1				Gehan-Breslow-Wilcoxon test
37	1				Chi square	17.86
45		1			df	1
46		1			P value	<0.0001
47		1			P value summary	****
48		1			Are the survival curves sig different?	Yes
48		1
49		1			Median survival
50		1			Vehicle	33.5
52		1			Mirabegron	48.5
54		1			Ratio (and its reciprocal)	0.6907	1.448
55		1			95% CI of ratio	0.2875 to 1.660	0.6026 to 3.478
					Hazard Ratio (Mantel-Haenszel)	A/B	B/A
					Ratio (and its reciprocal)	25.09	0.03986
					95% CI of ratio	6.313 to 99.72	0.01003 to 0.1584
					Hazard Ratio (logrank)	A/B	B/A
					Ratio (and its reciprocal)	4.716	0.212
					95% CI of ratio	1.488 to 14.95	0.06689 to 0.6720

## Sheet: Fig.1f
Figure1f
Data1			Data2			Data3
Intestine weight			Average polyp size			Number of polyp
Vehicle	Mirabegron		Vehicle	Mirabegron		30 °C < 5 mm3	30 °C > 5 mm3	4 °C < 5 mm3	4 °C > 5 mm3
1.08	0.55		6.12	3.08		9	3	4	1
0.83	0.51		5.2	2.04		7	2	3	0
0.702	0.48		4.03	2.67		6	2	2	0
Unpaired t test			Unpaired t test				Discovery?	P value	Mean of Vehicle	Mean of Mirabegron	Difference	SE of difference	t ratio	df	q value
P value	0.034		P value	0.0204		＜5	Yes	0.014721	7.333	3	4.333	1.054	4.111	4	0.015457
P value summary	*		P value summary	*		＞5	Yes	0.013236	2.333	0.3333	2	0.4714	4.243	4	0.015457
Significantly different (P < 0.05)?	Yes		Significantly different (P < 0.05)?	Yes
One- or two-tailed P value?	Two-tailed		One- or two-tailed P value?	Two-tailed
t, df	t=3.167, df=4		t, df	t=3.727, df=4

## Sheet: Fig.2a
Figure2a
Data1			Data2			Data3
BAT
UCP1			COX4
Vehicle	Mirabegron		Vehicle	Mirabegron			Vehicle	Mirabegron
12.3569	25.6097		12.776	24.6042		0	0	0
13.7913	27.8631		11.568	25.3374		10	15.27	26.28
13.5062	26.4077		13.7813	26.1308		20	21.18	41.28
13.5644	25.4982		13.0112	26.864		30	38.77	25.96
13.3198	26.1747		13.6987	28.869		40	17.81	6.48
12.8323	27.1645		11.64	27.332		50	6.97	0
12.8774	25.4276		12.7467	21.9518		60	0	0
16.3335	25.9696		12.7195	19.1974
Unpaired t test			Unpaired t test
P value	<0.0001		P value	<0.0001
P value summary	****		P value summary	****
Significantly different (P < 0.05)?	Yes		Significantly different (P < 0.05)?	Yes
One- or two-tailed P value?	Two-tailed		One- or two-tailed P value?	Two-tailed
t, df	t=24.17, df=14		t, df	t=10.76, df=14
Data4			Data5			Data6
subWAT
UCP1			COX4
Vehicle	Mirabegron		Vehicle	Mirabegron			Vehicle	Mirabegron
2.7825	9.1327		2.85014	11.5688		0	0	0
2.1668	10.0222		3.23352	10.0327		10	1.7	2.82
1.9995	9.3532		1.93789	9.42945		50	6.64	19.28
2.3421	10.3757		3.09587	7.2165		150	17.18	51.45
2.0185	11.2035		2.22471	10.7145		250	33.09	19.16
1.8325	9.1885		2.2517	10.1086		350	37.18	4.29
1.8552	9.0328		1.68117	10.6988		450	3.98	0
2.5964	9.5129		3.44315	11.6481		550	0.23	0
Unpaired t test			Unpaired t test
P value	<0.0001		P value	<0.0001
P value summary	****		P value summary	****
Significantly different (P < 0.05)?	Yes		Significantly different (P < 0.05)?	Yes
One- or two-tailed P value?	Two-tailed		One- or two-tailed P value?	Two-tailed
t, df	t=25.60, df=14		t, df	t=13.78, df=14
Data7			Data8			Data9
visWAT
UCP1			COX4
Vehicle	Mirabegron		Vehicle	Mirabegron			Vehicle	Mirabegron
2.057	6.133		0.918	5.212		0	0	0
1.902	3.977		2.089	3.225		10	0	2.98
1.879	4.128		2.074	3.149		50	1.08	12.96
2.045	4.326		2.121	3.478		150	5.23	39.21
2.208	3.127		2.233	4.007		250	29.64	31.45
2.394	3.228		2.458	4.267		350	39.28	12.38
2.757	2.515		3.199	4.259		450	20.05	1.02
2.817	2.669		3.612	3.919		550	4.72	0
Unpaired t test			Unpaired t test
P value	0.0037		P value	0.0007
P value summary	**		P value summary	***
Significantly different (P < 0.05)?	Yes		Significantly different (P < 0.05)?	Yes
One- or two-tailed P value?	Two-tailed		One- or two-tailed P value?	Two-tailed
t, df	t=3.477, df=14		t, df	t=4.300, df=14

## Sheet: Fig.2b
Figure2b
Data1			Data2			Data3
BAT			subWAT			Tumor
Vehicle	Mirabegron		Vehicle	Mirabegron		Vehicle	Mirabegron
0.5348	1.5896		0.189	0.43		1.2409	0.3512
0.5757	1.5341		0.21	0.499		1.3652	0.3655
0.3889	1.7475		0.168	0.422		1.0342	0.1885
Unpaired t test			Unpaired t test			Unpaired t test
P value	0.0002		P value	0.0007		P value	0.0012
P value summary	***		P value summary	***		P value summary	**
Significantly different (P < 0.05)?	Yes		Significantly different (P < 0.05)?	Yes		Significantly different (P < 0.05)?	Yes
One- or two-tailed P value?	Two-tailed		One- or two-tailed P value?	Two-tailed		One- or two-tailed P value?	Two-tailed
t, df	t=13.15, df=4		t, df	t=9.578, df=4		t, df	t=8.141, df=4

## Sheet: Fig.2c
Figure2c
Fast blood insulin
Vehicle	Mirabegron
10.007	8.618
9.218	8.325
9.041	7.641
Unpaired t test
P value			0.0416
P value summary			*
Significantly different (P < 0.05)?			Yes
One- or two-tailed P value?			Two-tailed
t, df			t=2.960, df=14

## Sheet: Fig.2d
Figure2d
Fast blood glucose
Vehicle								Mirabegron
121.5	119.8	120.7	119.6	116.4	125.4	135.8	130.2	98.7	87.6	88.5	75.2	69.8	67.6	89.2	88.4
Unpaired t test
P value	＜0.0001
P value summary	****
Significantly different (P < 0.05)?	Yes
One- or two-tailed P value?	Two-tailed
t, df	t=9.034, df=14

[truncated: 44 more sheets: Fig.2e, Fig.2f, Fig.2g, Fig.2h, Fig.3a, Fig.3b, Fig.3c, Fig.3d, Fig.3e, Fig.3f, Fig.3g, Fig.4c, Fig.4d, Fig.5a, Fig.5b, Fig.5c, Fig.5d, Fig.6a, Fig.6b, Fig.6c …]
